# Supplementary material for: Sampling clustering based on multi-view attribute structural relations
Source: PLoS One. 2024 May 23;19(5):e0297989. doi: 10.1371/journal.pone.0297989 (PMC11115259; doi:10.1371/journal.pone.0297989)
Supplement: S1 Code — (ZIP) [file pone.0297989.s001.zip]

Archive with 1,074 entries (945 files):
- SLMGC/.idea/
- SLMGC/.idea/.gitignore
- SLMGC/.idea/.name
- SLMGC/.idea/inspectionProfiles/
- SLMGC/.idea/inspectionProfiles/profiles_settings.xml
- SLMGC/.idea/misc.xml
- SLMGC/.idea/modules.xml
- SLMGC/.idea/SLMGC.iml
- SLMGC/.idea/workspace.xml
- SLMGC/__pycache__/
- SLMGC/__pycache__/Adam.cpython-310.pyc
- SLMGC/__pycache__/In_S.cpython-310.pyc
- SLMGC/__pycache__/LoadData.cpython-310.pyc
- SLMGC/Adam.py
- SLMGC/config.yaml
- SLMGC/data/
- SLMGC/data/.keep
- SLMGC/data/mat/
- SLMGC/data/mat/.keep
- SLMGC/data/mat/ACM3025.mat
- SLMGC/data/npz/
- SLMGC/data/npz/.idea/
- SLMGC/data/npz/.idea/.gitignore
- SLMGC/data/npz/.idea/deployment.xml
- SLMGC/data/npz/.idea/inspectionProfiles/
- SLMGC/data/npz/.idea/inspectionProfiles/profiles_settings.xml
- SLMGC/data/npz/.idea/inspectionProfiles/Project_Default.xml
- SLMGC/data/npz/.idea/misc.xml
- SLMGC/data/npz/.idea/modules.xml
- SLMGC/data/npz/.idea/npz.iml
- SLMGC/data/npz/.idea/workspace.xml
- SLMGC/data/npz/amazon_electronics_computers.npz
- SLMGC/data/npz/amazon_electronics_photo.npz
- SLMGC/data/npz/amazon_electronics_photo1.npz
- SLMGC/In_S.py
- SLMGC/Initialization/
- SLMGC/Initialization/.keep
- SLMGC/Initialization/ACM_initialS.npy
- SLMGC/LoadData.py
- SLMGC/Metrics_O2MAC/
- SLMGC/Metrics_O2MAC/.new
- SLMGC/Metrics_O2MAC/__pycache__/
- SLMGC/Metrics_O2MAC/__pycache__/metrics.cpython-310.pyc
- SLMGC/Metrics_O2MAC/__pycache__/metrics.cpython-38.pyc
- SLMGC/Metrics_O2MAC/__pycache__/munkres.cpython-310.pyc
- SLMGC/Metrics_O2MAC/__pycache__/munkres.cpython-38.pyc
- SLMGC/Metrics_O2MAC/metrics.py
- SLMGC/Metrics_O2MAC/munkres.py
- SLMGC/SLMGC.py
- SLMGC/venv/
- SLMGC/venv/.gitignore
- SLMGC/venv/Lib/
- SLMGC/venv/Lib/site-packages/
- SLMGC/venv/Lib/site-packages/__pycache__/
- SLMGC/venv/Lib/site-packages/__pycache__/_virtualenv.cpython-310.pyc
- SLMGC/venv/Lib/site-packages/_distutils_hack/
- SLMGC/venv/Lib/site-packages/_distutils_hack/__init__.py
- SLMGC/venv/Lib/site-packages/_distutils_hack/__pycache__/
- SLMGC/venv/Lib/site-packages/_distutils_hack/__pycache__/__init__.cpython-310.pyc
- SLMGC/venv/Lib/site-packages/_distutils_hack/__pycache__/override.cpython-310.pyc
- SLMGC/venv/Lib/site-packages/_distutils_hack/override.py
- SLMGC/venv/Lib/site-packages/_virtualenv.pth
- SLMGC/venv/Lib/site-packages/_virtualenv.py
- SLMGC/venv/Lib/site-packages/distutils-precedence.pth
- SLMGC/venv/Lib/site-packages/pip/
- SLMGC/venv/Lib/site-packages/pip/__init__.py
- SLMGC/venv/Lib/site-packages/pip/__main__.py
- SLMGC/venv/Lib/site-packages/pip/__pip-runner__.py
- SLMGC/venv/Lib/site-packages/pip/_internal/
- SLMGC/venv/Lib/site-packages/pip/_internal/__init__.py
- SLMGC/venv/Lib/site-packages/pip/_internal/build_env.py
- SLMGC/venv/Lib/site-packages/pip/_internal/cache.py
- SLMGC/venv/Lib/site-packages/pip/_internal/cli/
- SLMGC/venv/Lib/site-packages/pip/_internal/cli/__init__.py
- SLMGC/venv/Lib/site-packages/pip/_internal/cli/autocompletion.py
- SLMGC/venv/Lib/site-packages/pip/_internal/cli/base_command.py
- SLMGC/venv/Lib/site-packages/pip/_internal/cli/cmdoptions.py
- SLMGC/venv/Lib/site-packages/pip/_internal/cli/command_context.py
- SLMGC/venv/Lib/site-packages/pip/_internal/cli/main.py
- SLMGC/venv/Lib/site-packages/pip/_internal/cli/main_parser.py
- SLMGC/venv/Lib/site-packages/pip/_internal/cli/parser.py
- SLMGC/venv/Lib/site-packages/pip/_internal/cli/progress_bars.py
- SLMGC/venv/Lib/site-packages/pip/_internal/cli/req_command.py
- SLMGC/venv/Lib/site-packages/pip/_internal/cli/spinners.py
- SLMGC/venv/Lib/site-packages/pip/_internal/cli/status_codes.py
- SLMGC/venv/Lib/site-packages/pip/_internal/commands/
- SLMGC/venv/Lib/site-packages/pip/_internal/commands/__init__.py
- SLMGC/venv/Lib/site-packages/pip/_internal/commands/cache.py
- SLMGC/venv/Lib/site-packages/pip/_internal/commands/check.py
- SLMGC/venv/Lib/site-packages/pip/_internal/commands/completion.py
- SLMGC/venv/Lib/site-packages/pip/_internal/commands/configuration.py
- SLMGC/venv/Lib/site-packages/pip/_internal/commands/debug.py
- SLMGC/venv/Lib/site-packages/pip/_internal/commands/download.py
- SLMGC/venv/Lib/site-packages/pip/_internal/commands/freeze.py
- SLMGC/venv/Lib/site-packages/pip/_internal/commands/hash.py
- SLMGC/venv/Lib/site-packages/pip/_internal/commands/help.py
- SLMGC/venv/Lib/site-packages/pip/_internal/commands/index.py
- SLMGC/venv/Lib/site-packages/pip/_internal/commands/inspect.py
- SLMGC/venv/Lib/site-packages/pip/_internal/commands/install.py
- SLMGC/venv/Lib/site-packages/pip/_internal/commands/list.py
- SLMGC/venv/Lib/site-packages/pip/_internal/commands/search.py
- SLMGC/venv/Lib/site-packages/pip/_internal/commands/show.py
- SLMGC/venv/Lib/site-packages/pip/_internal/commands/uninstall.py
- SLMGC/venv/Lib/site-packages/pip/_internal/commands/wheel.py
- SLMGC/venv/Lib/site-packages/pip/_internal/configuration.py
- SLMGC/venv/Lib/site-packages/pip/_internal/distributions/
- SLMGC/venv/Lib/site-packages/pip/_internal/distributions/__init__.py
- SLMGC/venv/Lib/site-packages/pip/_internal/distributions/base.py
- SLMGC/venv/Lib/site-packages/pip/_internal/distributions/installed.py
- SLMGC/venv/Lib/site-packages/pip/_internal/distributions/sdist.py
- SLMGC/venv/Lib/site-packages/pip/_internal/distributions/wheel.py
- SLMGC/venv/Lib/site-packages/pip/_internal/exceptions.py
- SLMGC/venv/Lib/site-packages/pip/_internal/index/
- SLMGC/venv/Lib/site-packages/pip/_internal/index/__init__.py
- SLMGC/venv/Lib/site-packages/pip/_internal/index/collector.py
- SLMGC/venv/Lib/site-packages/pip/_internal/index/package_finder.py
- SLMGC/venv/Lib/site-packages/pip/_internal/index/sources.py
- SLMGC/venv/Lib/site-packages/pip/_internal/locations/
- SLMGC/venv/Lib/site-packages/pip/_internal/locations/__init__.py
- SLMGC/venv/Lib/site-packages/pip/_internal/locations/_distutils.py
- SLMGC/venv/Lib/site-packages/pip/_internal/locations/_sysconfig.py
- SLMGC/venv/Lib/site-packages/pip/_internal/locations/base.py
- SLMGC/venv/Lib/site-packages/pip/_internal/main.py
- SLMGC/venv/Lib/site-packages/pip/_internal/metadata/
- SLMGC/venv/Lib/site-packages/pip/_internal/metadata/__init__.py
- SLMGC/venv/Lib/site-packages/pip/_internal/metadata/_json.py
- SLMGC/venv/Lib/site-packages/pip/_internal/metadata/base.py
- SLMGC/venv/Lib/site-packages/pip/_internal/metadata/importlib/
- SLMGC/venv/Lib/site-packages/pip/_internal/metadata/importlib/__init__.py
- SLMGC/venv/Lib/site-packages/pip/_internal/metadata/importlib/_compat.py
- SLMGC/venv/Lib/site-packages/pip/_internal/metadata/importlib/_dists.py
- SLMGC/venv/Lib/site-packages/pip/_internal/metadata/importlib/_envs.py
- SLMGC/venv/Lib/site-packages/pip/_internal/metadata/pkg_resources.py
- SLMGC/venv/Lib/site-packages/pip/_internal/models/
- SLMGC/venv/Lib/site-packages/pip/_internal/models/__init__.py
- SLMGC/venv/Lib/site-packages/pip/_internal/models/candidate.py
- SLMGC/venv/Lib/site-packages/pip/_internal/models/direct_url.py
- SLMGC/venv/Lib/site-packages/pip/_internal/models/format_control.py
- SLMGC/venv/Lib/site-packages/pip/_internal/models/index.py
- SLMGC/venv/Lib/site-packages/pip/_internal/models/installation_report.py
- SLMGC/venv/Lib/site-packages/pip/_internal/models/link.py
- SLMGC/venv/Lib/site-packages/pip/_internal/models/scheme.py
- SLMGC/venv/Lib/site-packages/pip/_internal/models/search_scope.py
- SLMGC/venv/Lib/site-packages/pip/_internal/models/selection_prefs.py
- SLMGC/venv/Lib/site-packages/pip/_internal/models/target_python.py
- SLMGC/venv/Lib/site-packages/pip/_internal/models/wheel.py
- SLMGC/venv/Lib/site-packages/pip/_internal/network/
- SLMGC/venv/Lib/site-packages/pip/_internal/network/__init__.py
- SLMGC/venv/Lib/site-packages/pip/_internal/network/auth.py
- SLMGC/venv/Lib/site-packages/pip/_internal/network/cache.py
- SLMGC/venv/Lib/site-packages/pip/_internal/network/download.py
- SLMGC/venv/Lib/site-packages/pip/_internal/network/lazy_wheel.py
- SLMGC/venv/Lib/site-packages/pip/_internal/network/session.py
- SLMGC/venv/Lib/site-packages/pip/_internal/network/utils.py
- SLMGC/venv/Lib/site-packages/pip/_internal/network/xmlrpc.py
- SLMGC/venv/Lib/site-packages/pip/_internal/operations/
- SLMGC/venv/Lib/site-packages/pip/_internal/operations/__init__.py
- SLMGC/venv/Lib/site-packages/pip/_internal/operations/build/
- SLMGC/venv/Lib/site-packages/pip/_internal/operations/build/__init__.py
- SLMGC/venv/Lib/site-packages/pip/_internal/operations/build/build_tracker.py
- SLMGC/venv/Lib/site-packages/pip/_internal/operations/build/metadata.py
- SLMGC/venv/Lib/site-packages/pip/_internal/operations/build/metadata_editable.py
- SLMGC/venv/Lib/site-packages/pip/_internal/operations/build/metadata_legacy.py
- SLMGC/venv/Lib/site-packages/pip/_internal/operations/build/wheel.py
- SLMGC/venv/Lib/site-packages/pip/_internal/operations/build/wheel_editable.py
- SLMGC/venv/Lib/site-packages/pip/_internal/operations/build/wheel_legacy.py
- SLMGC/venv/Lib/site-packages/pip/_internal/operations/check.py
- SLMGC/venv/Lib/site-packages/pip/_internal/operations/freeze.py
- SLMGC/venv/Lib/site-packages/pip/_internal/operations/install/
- SLMGC/venv/Lib/site-packages/pip/_internal/operations/install/__init__.py
- SLMGC/venv/Lib/site-packages/pip/_internal/operations/install/editable_legacy.py
- SLMGC/venv/Lib/site-packages/pip/_internal/operations/install/legacy.py
- SLMGC/venv/Lib/site-packages/pip/_internal/operations/install/wheel.py
- SLMGC/venv/Lib/site-packages/pip/_internal/operations/prepare.py
- SLMGC/venv/Lib/site-packages/pip/_internal/pyproject.py
- SLMGC/venv/Lib/site-packages/pip/_internal/req/
- SLMGC/venv/Lib/site-packages/pip/_internal/req/__init__.py
- SLMGC/venv/Lib/site-packages/pip/_internal/req/constructors.py
- SLMGC/venv/Lib/site-packages/pip/_internal/req/req_file.py
- SLMGC/venv/Lib/site-packages/pip/_internal/req/req_install.py
- SLMGC/venv/Lib/site-packages/pip/_internal/req/req_set.py
- SLMGC/venv/Lib/site-packages/pip/_internal/req/req_uninstall.py
- SLMGC/venv/Lib/site-packages/pip/_internal/resolution/
- SLMGC/venv/Lib/site-packages/pip/_internal/resolution/__init__.py
- SLMGC/venv/Lib/site-packages/pip/_internal/resolution/base.py
- SLMGC/venv/Lib/site-packages/pip/_internal/resolution/legacy/
- SLMGC/venv/Lib/site-packages/pip/_internal/resolution/legacy/__init__.py
- SLMGC/venv/Lib/site-packages/pip/_internal/resolution/legacy/resolver.py
- SLMGC/venv/Lib/site-packages/pip/_internal/resolution/resolvelib/
- SLMGC/venv/Lib/site-packages/pip/_internal/resolution/resolvelib/__init__.py
- SLMGC/venv/Lib/site-packages/pip/_internal/resolution/resolvelib/base.py
- SLMGC/venv/Lib/site-packages/pip/_internal/resolution/resolvelib/candidates.py
- SLMGC/venv/Lib/site-packages/pip/_internal/resolution/resolvelib/factory.py
- SLMGC/venv/Lib/site-packages/pip/_internal/resolution/resolvelib/found_candidates.py
- SLMGC/venv/Lib/site-packages/pip/_internal/resolution/resolvelib/provider.py
- SLMGC/venv/Lib/site-packages/pip/_internal/resolution/resolvelib/reporter.py
- SLMGC/venv/Lib/site-packages/pip/_internal/resolution/resolvelib/requirements.py
- SLMGC/venv/Lib/site-packages/pip/_internal/resolution/resolvelib/resolver.py
- SLMGC/venv/Lib/site-packages/pip/_internal/self_outdated_check.py
- SLMGC/venv/Lib/site-packages/pip/_internal/utils/
- SLMGC/venv/Lib/site-packages/pip/_internal/utils/__init__.py
- SLMGC/venv/Lib/site-packages/pip/_internal/utils/_log.py
- SLMGC/venv/Lib/site-packages/pip/_internal/utils/appdirs.py
- SLMGC/venv/Lib/site-packages/pip/_internal/utils/compat.py
- SLMGC/venv/Lib/site-packages/pip/_internal/utils/compatibility_tags.py
- SLMGC/venv/Lib/site-packages/pip/_internal/utils/datetime.py
- SLMGC/venv/Lib/site-packages/pip/_internal/utils/deprecation.py
- SLMGC/venv/Lib/site-packages/pip/_internal/utils/direct_url_helpers.py
- SLMGC/venv/Lib/site-packages/pip/_internal/utils/distutils_args.py
- SLMGC/venv/Lib/site-packages/pip/_internal/utils/egg_link.py
- SLMGC/venv/Lib/site-packages/pip/_internal/utils/encoding.py
- SLMGC/venv/Lib/site-packages/pip/_internal/utils/entrypoints.py
- SLMGC/venv/Lib/site-packages/pip/_internal/utils/filesystem.py
- SLMGC/venv/Lib/site-packages/pip/_internal/utils/filetypes.py
- SLMGC/venv/Lib/site-packages/pip/_internal/utils/glibc.py
- SLMGC/venv/Lib/site-packages/pip/_internal/utils/hashes.py
- SLMGC/venv/Lib/site-packages/pip/_internal/utils/inject_securetransport.py
- SLMGC/venv/Lib/site-packages/pip/_internal/utils/logging.py
- SLMGC/venv/Lib/site-packages/pip/_internal/utils/misc.py
- SLMGC/venv/Lib/site-packages/pip/_internal/utils/models.py
- SLMGC/venv/Lib/site-packages/pip/_internal/utils/packaging.py
- SLMGC/venv/Lib/site-packages/pip/_internal/utils/setuptools_build.py
- SLMGC/venv/Lib/site-packages/pip/_internal/utils/subprocess.py
- SLMGC/venv/Lib/site-packages/pip/_internal/utils/temp_dir.py
- SLMGC/venv/Lib/site-packages/pip/_internal/utils/unpacking.py
- SLMGC/venv/Lib/site-packages/pip/_internal/utils/urls.py
- SLMGC/venv/Lib/site-packages/pip/_internal/utils/virtualenv.py
- SLMGC/venv/Lib/site-packages/pip/_internal/utils/wheel.py
- SLMGC/venv/Lib/site-packages/pip/_internal/vcs/
- SLMGC/venv/Lib/site-packages/pip/_internal/vcs/__init__.py
- SLMGC/venv/Lib/site-packages/pip/_internal/vcs/bazaar.py
- SLMGC/venv/Lib/site-packages/pip/_internal/vcs/git.py
- SLMGC/venv/Lib/site-packages/pip/_internal/vcs/mercurial.py
- SLMGC/venv/Lib/site-packages/pip/_internal/vcs/subversion.py
- SLMGC/venv/Lib/site-packages/pip/_internal/vcs/versioncontrol.py
- SLMGC/venv/Lib/site-packages/pip/_internal/wheel_builder.py
- SLMGC/venv/Lib/site-packages/pip/_vendor/
- SLMGC/venv/Lib/site-packages/pip/_vendor/__init__.py
- SLMGC/venv/Lib/site-packages/pip/_vendor/cachecontrol/
- SLMGC/venv/Lib/site-packages/pip/_vendor/cachecontrol/__init__.py
- SLMGC/venv/Lib/site-packages/pip/_vendor/cachecontrol/_cmd.py
- SLMGC/venv/Lib/site-packages/pip/_vendor/cachecontrol/adapter.py
- SLMGC/venv/Lib/site-packages/pip/_vendor/cachecontrol/cache.py
- SLMGC/venv/Lib/site-packages/pip/_vendor/cachecontrol/caches/
- SLMGC/venv/Lib/site-packages/pip/_vendor/cachecontrol/caches/__init__.py
- SLMGC/venv/Lib/site-packages/pip/_vendor/cachecontrol/caches/file_cache.py
- SLMGC/venv/Lib/site-packages/pip/_vendor/cachecontrol/caches/redis_cache.py
- SLMGC/venv/Lib/site-packages/pip/_vendor/cachecontrol/compat.py
- SLMGC/venv/Lib/site-packages/pip/_vendor/cachecontrol/controller.py
- SLMGC/venv/Lib/site-packages/pip/_vendor/cachecontrol/filewrapper.py
- SLMGC/venv/Lib/site-packages/pip/_vendor/cachecontrol/heuristics.py
- SLMGC/venv/Lib/site-packages/pip/_vendor/cachecontrol/serialize.py
- SLMGC/venv/Lib/site-packages/pip/_vendor/cachecontrol/wrapper.py
- SLMGC/venv/Lib/site-packages/pip/_vendor/certifi/
- SLMGC/venv/Lib/site-packages/pip/_vendor/certifi/__init__.py
- SLMGC/venv/Lib/site-packages/pip/_vendor/certifi/__main__.py
- SLMGC/venv/Lib/site-packages/pip/_vendor/certifi/cacert.pem
- SLMGC/venv/Lib/site-packages/pip/_vendor/certifi/core.py
- SLMGC/venv/Lib/site-packages/pip/_vendor/chardet/
- SLMGC/venv/Lib/site-packages/pip/_vendor/chardet/__init__.py
- SLMGC/venv/Lib/site-packages/pip/_vendor/chardet/big5freq.py
- SLMGC/venv/Lib/site-packages/pip/_vendor/chardet/big5prober.py
- SLMGC/venv/Lib/site-packages/pip/_vendor/chardet/chardistribution.py
- SLMGC/venv/Lib/site-packages/pip/_vendor/chardet/charsetgroupprober.py
- SLMGC/venv/Lib/site-packages/pip/_vendor/chardet/charsetprober.py
- SLMGC/venv/Lib/site-packages/pip/_vendor/chardet/cli/
- SLMGC/venv/Lib/site-packages/pip/_vendor/chardet/cli/__init__.py
- SLMGC/venv/Lib/site-packages/pip/_vendor/chardet/cli/chardetect.py
- SLMGC/venv/Lib/site-packages/pip/_vendor/chardet/codingstatemachine.py
- SLMGC/venv/Lib/site-packages/pip/_vendor/chardet/cp949prober.py
- SLMGC/venv/Lib/site-packages/pip/_vendor/chardet/enums.py
- SLMGC/venv/Lib/site-packages/pip/_vendor/chardet/escprober.py
- SLMGC/venv/Lib/site-packages/pip/_vendor/chardet/escsm.py
- SLMGC/venv/Lib/site-packages/pip/_vendor/chardet/eucjpprober.py
- SLMGC/venv/Lib/site-packages/pip/_vendor/chardet/euckrfreq.py
- SLMGC/venv/Lib/site-packages/pip/_vendor/chardet/euckrprober.py
- SLMGC/venv/Lib/site-packages/pip/_vendor/chardet/euctwfreq.py
- SLMGC/venv/Lib/site-packages/pip/_vendor/chardet/euctwprober.py
- SLMGC/venv/Lib/site-packages/pip/_vendor/chardet/gb2312freq.py
- SLMGC/venv/Lib/site-packages/pip/_vendor/chardet/gb2312prober.py
- SLMGC/venv/Lib/site-packages/pip/_vendor/chardet/hebrewprober.py
- SLMGC/venv/Lib/site-packages/pip/_vendor/chardet/jisfreq.py
- SLMGC/venv/Lib/site-packages/pip/_vendor/chardet/johabfreq.py
- SLMGC/venv/Lib/site-packages/pip/_vendor/chardet/johabprober.py
- SLMGC/venv/Lib/site-packages/pip/_vendor/chardet/jpcntx.py
- SLMGC/venv/Lib/site-packages/pip/_vendor/chardet/langbulgarianmodel.py
- SLMGC/venv/Lib/site-packages/pip/_vendor/chardet/langgreekmodel.py
- SLMGC/venv/Lib/site-packages/pip/_vendor/chardet/langhebrewmodel.py
- SLMGC/venv/Lib/site-packages/pip/_vendor/chardet/langhungarianmodel.py
- SLMGC/venv/Lib/site-packages/pip/_vendor/chardet/langrussianmodel.py
- SLMGC/venv/Lib/site-packages/pip/_vendor/chardet/langthaimodel.py
- SLMGC/venv/Lib/site-packages/pip/_vendor/chardet/langturkishmodel.py
- SLMGC/venv/Lib/site-packages/pip/_vendor/chardet/latin1prober.py
- SLMGC/venv/Lib/site-packages/pip/_vendor/chardet/mbcharsetprober.py
- SLMGC/venv/Lib/site-packages/pip/_vendor/chardet/mbcsgroupprober.py
- SLMGC/venv/Lib/site-packages/pip/_vendor/chardet/mbcssm.py
- SLMGC/venv/Lib/site-packages/pip/_vendor/chardet/metadata/
- SLMGC/venv/Lib/site-packages/pip/_vendor/chardet/metadata/__init__.py
- SLMGC/venv/Lib/site-packages/pip/_vendor/chardet/metadata/languages.py
- SLMGC/venv/Lib/site-packages/pip/_vendor/chardet/sbcharsetprober.py
[truncated: 774 more entries]
