# Supplementary material for: Sampling clustering based on multi-view attribute structural relations
Source: PLoS One. 2024 May 23;19(5):e0297989. doi: 10.1371/journal.pone.0297989 (PMC11115259; doi:10.1371/journal.pone.0297989)
Supplement: S1 Code — (ZIP) [file pone.0297989.s001.zip › SLMGC/config.yaml]

Amazon photos:
  alpha: 300
  gama: -1

Amazon_computers:
  alpha: 1000
  gama: -1

ACM:
  alpha: 5
  gama: -1

DBLP:
  alpha: 200
  gama: -1

IMDB:
  alpha: 100
  gama: -1
