# Supplementary material for: Sampling clustering based on multi-view attribute structural relations
Source: PLoS One. 2024 May 23;19(5):e0297989. doi: 10.1371/journal.pone.0297989 (PMC11115259; doi:10.1371/journal.pone.0297989)
Supplement: S1 Code — (ZIP) [file pone.0297989.s001.zip › SLMGC/In_S.py]

import scipy.sparse as sp
import warnings
import numpy as np
warnings.filterwarnings("ignore")


def Initail_S(H_v,av,a,gama):

    X_hat_list = H_v  # 用于存储X的近似版本
    A_hat_list = []  # 存储A_hat
    nada=[]
    num_view = len(H_v)

    for i in range(num_view):
        nada.append(1)
        A = av[i] # 获取邻接矩阵A
        # N = H_v.shape[0] # 获取节点的数量

        In = np.eye(len(H_v[0])) # 创建一个单位矩阵，其维数等于X中的节点数
        # 如果“X”是一个稀疏矩阵，将其转换为密集矩阵
        if sp.issparse(X_hat_list[i]):
            X_hat_list[i] = X_hat_list[i].todense()

        A = A + In
        # 计算度矩阵D和它的逆D^-1/2
        D = np.sum(A, axis=1)
        D = np.power(D, -0.5)
        D[np.isinf(D)] = 0
        D = np.diagflat(D)
        # 计算归一化邻接矩阵“A”
        A = D.dot(A).dot(D)

        A_hat_list.append(A)

    print("Initialization!")
    print('Begin!\n')
    for t in range(20):
        tmp1 = 0
        tmp2 = 0
        # 在两个邻接矩阵上循环，计算s
        for i in range(num_view):
            tmp1 = tmp1 + nada[i] * (X_hat_list[i].dot(X_hat_list[i].T) + a * In)
            tmp2 = tmp2 + nada[i] * (X_hat_list[i].dot(X_hat_list[i].T) + a * A_hat_list[i])
        S = np.linalg.inv(tmp1).dot(tmp2)
        # 计算两个视图的lamda
        for i in range(num_view):
            nada[i] = (-((np.linalg.norm(X_hat_list[i].T - (X_hat_list[i].T).dot(S))) ** 2 + a * (
                np.linalg.norm(S - A_hat_list[i])) ** 2) / (gama)) ** (1 / (gama - 1))
            print("nada值")
            print(nada[i])
    print(S.shape)
    return S

if __name__ == "__main__":
    pass
    # print(X.shape,len(A[0]))
