# Supplementary material for: Sampling clustering based on multi-view attribute structural relations
Source: PLoS One. 2024 May 23;19(5):e0297989. doi: 10.1371/journal.pone.0297989 (PMC11115259; doi:10.1371/journal.pone.0297989)
Supplement: S1 Code — (ZIP) [file pone.0297989.s001.zip › SLMGC/Metrics_O2MAC/metrics.py]

from sklearn.metrics import roc_auc_score
from sklearn.metrics import average_precision_score
from sklearn import metrics
from Metrics_O2MAC.munkres import Munkres
import numpy as np

class linkpred_metrics():
    def __init__(self, edges_pos, edges_neg):
        self.edges_pos = edges_pos
        self.edges_neg = edges_neg

    def get_roc_score(self, emb, feas):
        # if emb is None:
        #     feed_dict.update({placeholders['dropout']: 0})
        #     emb = sess.run(model.z_mean, feed_dict=feed_dict)

        def sigmoid(x):
            return 1 / (1 + np.exp(-x))

        # Predict on test set of edges
        adj_rec = np.dot(emb, emb.T)
        preds = []
        pos = []
        for e in self.edges_pos:
            preds.append(sigmoid(adj_rec[e[0], e[1]]))
            pos.append(feas['adj_orig'][e[0], e[1]])

        preds_neg = []
        neg = []
        for e in self.edges_neg:
            preds_neg.append(sigmoid(adj_rec[e[0], e[1]]))
            neg.append(feas['adj_orig'][e[0], e[1]])

        preds_all = np.hstack([preds, preds_neg])
        labels_all = np.hstack([np.ones(len(preds)), np.zeros(len(preds))])
        roc_score = roc_auc_score(labels_all, preds_all)
        ap_score = average_precision_score(labels_all, preds_all)

        return roc_score, ap_score, emb


class clustering_metrics():
    def __init__(self, true_label, predict_label):
        self.true_label = true_label
        self.pred_label = predict_label


    def clusteringAcc(self):
        # best mapping between true_label and predict label
        l1 = list(set(self.true_label))
        numclass1 = len(l1)
        # print('gnd:',numclass1)

        l2 = list(set(self.pred_label))
        numclass2 = len(l2)
        # print('prd:',numclass2)
        if numclass1 != numclass2:
            print('Class Not equal, Error!!!!')
            return 0

        cost = np.zeros((numclass1, numclass2), dtype=int)
        for i, c1 in enumerate(l1):
            mps = [i1 for i1, e1 in enumerate(self.true_label) if e1 == c1]
            for j, c2 in enumerate(l2):
                mps_d = [i1 for i1 in mps if self.pred_label[i1] == c2]

                cost[i][j] = len(mps_d)

        # match two clustering results by Munkres algorithm
        m = Munkres()
        cost = cost.__neg__().tolist()

        indexes = m.compute(cost)

        # get the match results
        new_predict = np.zeros(len(self.pred_label))
        for i, c in enumerate(l1):
            # correponding label in l2:
            c2 = l2[indexes[i][1]]

            # ai is the index with label==c2 in the pred_label list
            ai = [ind for ind, elm in enumerate(self.pred_label) if elm == c2]
            new_predict[ai] = c

        acc = metrics.accuracy_score(self.true_label, new_predict)
        f1_macro = metrics.f1_score(self.true_label, new_predict, average='macro')
        precision_macro = metrics.precision_score(self.true_label, new_predict, average='macro')
        recall_macro = metrics.recall_score(self.true_label, new_predict, average='macro')
        f1_micro = metrics.f1_score(self.true_label, new_predict, average='micro')
        precision_micro = metrics.precision_score(self.true_label, new_predict, average='micro')
        recall_micro = metrics.recall_score(self.true_label, new_predict, average='micro')
        return acc, f1_macro, precision_macro, recall_macro, f1_micro, precision_micro, recall_micro

    def evaluationClusterModelFromLabel(self,a,b,c):
        nmi = metrics.normalized_mutual_info_score(self.true_label, self.pred_label)
        adjscore = metrics.adjusted_rand_score(self.true_label, self.pred_label)
        acc, f1_macro, precision_macro, recall_macro, f1_micro, precision_micro, recall_micro = self.clusteringAcc()

        # print('ACC=%f, f1_macro=%f, precision_macro=%f, recall_macro=%f, f1_micro=%f, precision_micro=%f, recall_micro=%f, NMI=%f, ADJ_RAND_SCORE=%f' % (acc, f1_macro, precision_macro, recall_macro, f1_micro, precision_micro, recall_micro, nmi, adjscore))
        #
        # fh = open('recoder.txt', 'a')
        #
        # fh.write('GAAMA=%f,k=%f,a=%f,ACC=%f, f1_macro=%f, precision_macro=%f, recall_macro=%f, f1_micro=%f, precision_micro=%f, recall_micro=%f, NMI=%f, ADJ_RAND_SCORE=%f' % (a,b,c,acc, f1_macro, precision_macro, recall_macro, f1_micro, precision_micro, recall_micro, nmi, adjscore) )
        # fh.write('\r\n')
        # fh.flush()
        # fh.close()

        return acc, nmi, adjscore,f1_macro
