# Supplementary material for: Sampling clustering based on multi-view attribute structural relations
Source: PLoS One. 2024 May 23;19(5):e0297989. doi: 10.1371/journal.pone.0297989 (PMC11115259; doi:10.1371/journal.pone.0297989)
Supplement: S1 Code — (ZIP) [file pone.0297989.s001.zip › SLMGC/SLMGC.py]

from tqdm import tqdm
import warnings
from sklearn.metrics.pairwise import euclidean_distances
from sklearn.cluster import KMeans, SpectralClustering
import numpy as np
from sklearn.neighbors import NearestNeighbors
from Adam import adam
from LoadData import *
from Metrics_O2MAC import metrics
# import argparse
import yaml
from In_S import Initail_S
import math

warnings.filterwarnings("ignore")


# parser = argparse.ArgumentParser()
#
# parser.add_argument('--dataset', type=str, default="ACM", help="dataset")

def lower_bound(p, rd):
    # 定义左右边界
    l = 0
    r = len(p) - 1
    # 当左边界小于右边界时执行循环
    while (l < r):
        # 取中间位置
        mid = (l + r) // 2
        # 如果中间位置的值大于目标值，将右边界移动到中间位置
        if (p[mid] > rd):
            r = mid
        # 否则将左边界移动到中间位置的右边
        else:
            l = mid + 1
    # 返回左边界
    return l


def node_sampling(A, m, alpha):
    '''
    对输入的邻接矩阵A进行节点采样
    :param A:邻接矩阵
    :param m:采样的节点数目
    :param alpha:幂次项，控制采样概率
    :return:ind: 采样得到的节点下标列表
    '''
    D = np.sum(A[0], axis=1).flatten() + np.sum(A[1], axis=1).flatten()  # 计算度矩阵

    if (len(np.shape(D)) > 1):
        D = D.A[0]  # 转换为一维向量
        print(1)

    D = D ** alpha  # 度矩阵的每个元素取alpha次方
    D = D / 10000  # 对结果进行缩放
    print(D)
    tot = np.sum(D)  # 计算所有元素的和
    print(tot)
    p = D / tot  # 计算每个节点的采样概率
    print(p)
    for i in range(len(p) - 1):  # 将概率转换为累计概率
        p[i + 1] = p[i + 1] + p[i]
    print(p)
    ind = []  # 初始化采样得到的节点下标列表
    vis = [0] * len(D)  # 初始化节点是否被访问的标志位列表
    while (m):
        while (1):
            rd = np.random.rand()  # 生成一个[0,1)之间的随机数
            pos = lower_bound(p, rd)  # 找到第一个大于随机数rd的位置
            if (vis[pos] == 1):  # 如果这个节点已经被访问过了，则继续随机采样
                continue
            else:
                vis[pos] = 1  # 标记这个节点已经被访问过
                ind.append(pos)  # 将这个节点加入采样得到的节点列表
                m = m - 1  # 采样的节点数目减1
                break
    return ind

def go_run(dataname, X, gnd):
    N = X[0].shape[0]
    I = np.eye(N)

    # attibute matrix

    num_view = len(X) - 1

    print("Now {} are tested! It contains {} views".format(dataname, num_view))
    # Graph filtering
    if "Amazon" in dataname:
        H = X[:2].copy()
        Av = X[3]
        for v in range(num_view):
            k = 1
            A = Av + I
            D = np.sum(A, axis=1)
            D = np.diagflat(D)
            D = np.power(D, -0.5)
            D[np.isinf(D)] = 0
            A = D.dot(A).dot(D)
            Ls = I - A

            while k <= 2:
                for v in range(num_view):
                    H[v] = (I - 0.5 * Ls).dot(H[v])
                k += 1

    else:
        H = []
        for v in range(num_view):
            H.append(X[0])

        Av = X[1:]
        A_List=[]
        for A_ in X[1:]:
            A_List.append(A_)
            k = 1
            A = A_ + I
            D = np.sum(A, axis=1)
            D = np.diagflat(D)
            D = np.power(D, -0.5)
            D[np.isinf(D)] = 0
            A = D.dot(A).dot(D)
            Ls = I - A

            while k <= 2:
                for v in range(num_view):
                    H[v] = (I - 0.5 * Ls).dot(H[v])
                k += 1

    kkk = len(np.unique(gnd))

    m = 2000
    m_init_list = [2000]
    f_alpha_init_list = [4]
    for i in m_init_list:
        for alpha in f_alpha_init_list:
            ind = node_sampling(A_List, i, alpha)

    B = []
    A_hat_list = []
    for v in range(num_view):
        A_hat = A_List[v][ind]
        A_hat_list.append(A_hat)
        B.append(H[v][ind].T)

    list_a = [5]
    gamas = [-1]
    nada = [1 / num_view for i in range(num_view)]

    epochs = 1
    do_times = 1

    Bt_B = []
    for v in range(num_view):
        Bt_B.append(B[v].T.dot(B[v]))

    print('Begin!\n')

    # Getting NBrs
    nbrs_inx = []
    try:
        for v in range(num_view):
            idx = np.load("./nbrs10_{}_view{}.npy".format(dataname, v))
            idx = idx[ind]
            idx = idx.astype(np.int)
            nbrs_inx.append(idx.astype(int))

    except Exception:
        for v in range(num_view):
            X_nb = np.array(H[v])
            nbrs_v = np.zeros((N, 10))
            nbrs = NearestNeighbors(n_neighbors=11, algorithm='auto').fit(X_nb)
            dis, idx = nbrs.kneighbors(X_nb)
            for i in range(N):
                for j in range(10):
                    nbrs_v[i][j] += idx[i][j + 1]
            # svaing for cheap computing
            np.save("./nbrs10_{}_view{}.npy".format(dataname, v), nbrs_v)
            nbrs_inx.append(np.array(nbrs_v).astype(int))

    best_S = np.zeros((m, N))
    for a in list_a:
        for gama in gamas:
            re = []
            nmi_epoch = 0
            ari_epoch = 0
            f1_epoch = 0
            best_epoch = 0

            # Initial
            f = open('config.yaml')
            config_data = yaml.load(f,Loader=yaml.FullLoader)
            initial_a = config_data['{}'.format(dataname)]['alpha']
            initial_gama = config_data['{}'.format(dataname)]['gama']

            if dataname == "ACM":
                S_re = np.load('./Initialization/ACM_initialS.npy'.format(dataname))
                S_re = S_re[ind]
            else:
                S_re = Initail_S(H_v=H, av=Av, a=initial_a, gama=initial_gama)
                S_re = S_re[ind]
            # S_re = 0.5 * (np.fabs(S_) + np.fabs(S_.T))
            best_S = best_S + S_re
            print('Begin S\n')

            acc_epoch = 0
            for do_tims in range(do_times):
                # checkPoint_1
                trigger = 0
                cut_point = 0

                # 梯度更新
                cf = None
                loss_last = 1e16

                for mm in range(m):
                    S_re[mm][mm] = 0
                for epoch in range(epochs):
                    # 取最近邻
                    if trigger >= 10:
                        break

                    grad = np.zeros((m, N))
                    Bt_B_S = []
                    Bt_Ht = []
                    for v in range(num_view):
                        Bt_B_S.append(Bt_B[v].dot(S_re))
                        Bt_Ht.append(B[v].T.dot(H[v].T))
                    # 梯度更新

                    for i in tqdm(range(m)):
                        k0 = np.exp(S_re[i]).sum() - np.exp(S_re[i][i])
                        # H = S[:, i].sum() - 1
                        for j in range(i, N):
                            F11 = 0
                            F12 = 0
                            F2 = 0
                            for v in range(num_view):
                                F11 = F11 + nada[v] * Bt_Ht[v][i][j]
                                F12 = F12 + nada[v] * Bt_B_S[v][i][j]
                                if i != j:
                                    if j in nbrs_inx[v][i]:
                                        F2 = F2 + nada[v] * (-1 + 10 * np.exp(S_re[i][j]) / k0)
                                    else:
                                        F2 = F2 + nada[v] * (10 * np.exp(S_re[i][j]) / k0)

                            F1 = -2 * F11 + 2 * F12
                            grad[i][j] = a * F2 + F1
                            # grad[j][i] = grad[i][j]

                    loss_all_node = 0
                    loss_view = 0
                    for v in range(num_view):
                        for i in (range(m)):
                            k0 = np.exp(S_re[i]).sum() - np.exp(S_re[i][i])
                            loss_nbr = 0
                            for z in range(10):
                                if nbrs_inx[v][i][z] != i:
                                    loss_nbr = loss_nbr - np.log(np.exp(S_re[i][nbrs_inx[v][i][z]]) / k0)
                            loss_all_node = loss_all_node + loss_nbr
                        loss_view = loss_view + np.linalg.norm(
                            H[v].T - B[v].dot(S_re)) ** 2

                    loss_S_re = a * loss_all_node + loss_view

                    # checkPoint_1
                    oder = math.log10(loss_S_re)
                    oder = int(oder)
                    oder = min(oder, 3)
                    Tol = 1 * math.pow(10, -oder)
                    # print("Now Tol======>{}".format(Tol))
                    if math.fabs(loss_S_re - loss_last) <= math.fabs(Tol * loss_S_re):
                        break
                    else:
                        loss_last = loss_S_re

                    if loss_S_re > loss_last:
                        cut_point += 1
                    if cut_point > 2:
                        if trigger >= 5:
                            break

                    S_re, cf = adam(S_re, grad, cf)

                    # Clustering
                    def get_centers(X, k):
                        kmeans = KMeans(n_clusters=k, random_state=0).fit(X)
                        centers = kmeans.cluster_centers_
                        return centers

                    def compute_loss(P, Q):
                        # 计算损失函数 L_c
                        ls = np.sum(P * np.log(P / Q))
                        return ls

                    def compute_q(X, centers):
                        # 计算Q矩阵
                        centers=get_centers(C_hat,kkk)
                        dist = euclidean_distances(X, centers)
                        dist = np.square(dist)
                        dist = dist / np.max(dist)
                        dist = np.exp(-dist)
                        Q = dist / np.sum(dist, axis=1, keepdims=True)
                        return Q


                    def kmeans_pp(X, n_clusters, max_iterations=100, tol=1e-4):
                        # 使用 K-means++ 初始化聚类中心
                        centers = [X[np.random.choice(len(X))]]
                        for i in range(1, n_clusters):
                            dist = euclidean_distances(X, centers)
                            dist = np.min(dist, axis=1)
                            prob = dist / np.sum(dist)
                            next_center = X[np.random.choice(len(X), p=prob)]
                            centers.append(next_center)

                        # 计算初始 Q 矩阵
                        Q = compute_q(X, centers)

                        # 初始化 P 矩阵
                        P = (Q ** 2 / np.sum(Q, axis=0)) / np.sum(Q ** 2 / np.sum(Q, axis=0), axis=1, keepdims=True)

                        # 初始化损失值和迭代次数
                        ls = compute_loss(P, Q)
                        num_iterations = 0

                        while num_iterations < max_iterations:
                            # 使用 K-means 算法更新聚类中心
                            for j in range(n_clusters):
                                centers[j] = np.mean(X[np.argmax(Q, axis=1) == j], axis=0)

                            # 计算新的 Q 矩阵
                            Q_new = compute_q(X, centers)

                            # 更新 P 矩阵
                            P_new = (Q_new ** 2 / np.sum(Q_new, axis=0)) / np.sum(Q_new ** 2 / np.sum(Q_new, axis=0),
                                                                                  axis=1, keepdims=True)

                            # 计算新的损失值
                            ls_new = compute_loss(P_new, Q_new)

                            # 判断损失值是否收敛
                            if abs(ls - ls_new) < tol:
                                break

                            Q = Q_new
                            P = P_new
                            ls = ls_new
                            num_iterations += 1

                        # 返回通过 Q 矩阵获得的最终聚类标签
                        y_pred = np.argmax(Q, axis=1)
                        return y_pred

                    # Clustering
                    # 对S进行归一化
                    d = np.sum(S_re, axis=1)
                    d = np.power(d, -0.5)
                    d[np.isinf(d)] = 0
                    d[np.isnan(d)] = 0
                    d = np.diagflat(d)  # (m,m)
                    S_hat = d.dot(S_re)  # (m,n)

                    # 对相似度矩阵S进行奇异值分解
                    S_hat_tmp = S_hat.dot(S_hat.T)  # (m,m)
                    S_hat_tmp[np.isinf(S_hat_tmp)] = 0
                    S_hat_tmp[np.isnan(S_hat_tmp)] = 0
                    E, sigma, vv = sp.linalg.svds(S_hat_tmp, k=kkk, which='LM')
                    sigma = sigma.T
                    sigma = np.power(sigma, -0.5)
                    sigma[np.isinf(sigma)] = 0
                    sigma[np.isnan(sigma)] = 0
                    sigma = np.diagflat(sigma)

                    # 获取聚类矩阵C_hat
                    C_hat = (sigma.dot(E.T)).dot(S_hat)
                    C_hat[np.isinf(C_hat)] = 0
                    C_hat[np.isnan(C_hat)] = 0
                    C_hat = C_hat.astype(float)
                    C_hat = C_hat.T

                    predict_labels=kmeans_pp(C_hat,kkk)
                    # 几个metric
                    re_ = metrics.clustering_metrics(gnd, predict_labels)
                    ac, nm, ari, f1 = re_.evaluationClusterModelFromLabel(gama, kkk, a)
                    print("Now ACC ==>{}".format(ac))
                    if ac > acc_epoch:
                        acc_epoch = ac
                        best_S = S_re
                        nmi_epoch = nm
                        ari_epoch = ari
                        f1_epoch = f1
                        best_epoch = do_tims * epochs + epoch
                    else:
                        trigger += 1
                    print(acc_epoch)


                for v in range(num_view):
                    loss_all_node = 0
                    for i in tqdm(range(m)):
                        k0 = np.exp(S_re[i]).sum() - np.exp(S_re[i][i])
                        loss_nbr = 0
                        for z in range(10):
                            if nbrs_inx[v][i][z] != i:
                                loss_nbr = loss_nbr - np.log(np.exp(S_re[i][nbrs_inx[v][i][z]]) / k0)
                        loss_all_node = loss_all_node + loss_nbr

                    nada[v] = (-((np.linalg.norm(
                        H[v].T - B[v].dot(best_S)) ** 2 + a * loss_all_node) / gama)) ** (1 / (gama - 1))
                    # nada[j] = (-((np.linalg.norm(X_bar[j].T - (X_bar[j].T).dot(S)))**2 + a * (np.linalg.norm(S - A_[j])) ** 2 ) / gama) ** (1 / (gama - 1))
                    print("nada{}值".format(v))
                    print(nada[v])

            re.append(acc_epoch)
            re.append(nmi_epoch)
            re.append(ari_epoch)
            re.append(f1_epoch)
            re.append(best_epoch)


if __name__ == "__main__":
    # Switcher = {
    #     0: Acm,
    #     1: Dblp,
    #     2: Imdb,
    #     3: mine_Amazon_normolized,
    #     4: mine_Amazon_normolized_com,
    #
    # }
    X, gnd = Acm()
    go_run(X=X, gnd=gnd, dataname="ACM")
