# Supplementary material for: Sampling clustering based on multi-view attribute structural relations
Source: PLoS One. 2024 May 23;19(5):e0297989. doi: 10.1371/journal.pone.0297989 (PMC11115259; doi:10.1371/journal.pone.0297989)
Supplement: S1 Code — (ZIP) [file pone.0297989.s001.zip › SLMGC/venv/pyvenv.cfg]

home = F:\Program Files\python
implementation = CPython
version_info = 3.10.5.final.0
virtualenv = 20.13.0
include-system-site-packages = true
base-prefix = F:\Program Files\python
base-exec-prefix = F:\Program Files\python
base-executable = F:\Program Files\python\python.exe
