# Supplementary material for: Sampling clustering based on multi-view attribute structural relations
Source: PLoS One. 2024 May 23;19(5):e0297989. doi: 10.1371/journal.pone.0297989 (PMC11115259; doi:10.1371/journal.pone.0297989)
Supplement: S1 Dataset — (ZIP) [file pone.0297989.s002.zip]

Archive with 5 entries (5 files):
- dataset/ACM3025.mat
- dataset/amazon_electronics_computers.npz
- dataset/amazon_electronics_photo.npz
- dataset/DBLP4057_GAT_with_idx.mat
- dataset/imdb5k.mat
